# Supplementary material for: Characterization of Five Lytic Bacteriophages as New Members of the Genus Mosigvirus, Infecting Multidrug-Resistant Shiga Toxin-Producing Escherichia coli and Their Antibiofilm Activity
Source: Viruses. 2025 Nov 13;17(11):1501. doi: 10.3390/v17111501 (PMC12656860; doi:10.3390/v17111501)
Supplement: Supplementary file 1 [file viruses-17-01501-s001.zip]

Archive with 7 entries (7 files):
- Figure S1,S2.pdf
- Table S1.pdf
- Table S2.pdf
- Table S3.pdf
- Table S4.pdf
- Table S5.pdf
- Table S6.pdf
